# Supplementary material for: Classification, substrate specificity and structural features of D-2-hydroxyacid dehydrogenases: 2HADH knowledgebase
Source: BMC Evol Biol. 2018 Dec 22;18:199. doi: 10.1186/s12862-018-1309-8 (PMC6303947; doi:10.1186/s12862-018-1309-8)
Supplement: Supplementary file 3 — Data file S1. Phylogenetic trees in Newick format. In the order of appearance in the file: 1) maximum-likelihood tree computed with FastTree, 2) maximum-likelihood tree computed with RAxML, 3) neighbor-joining tree computed with BioNJ. Node names refer to either KEGG or UniProt accessions. (TXT 59 kb) [file 12862_2018_1309_MOESM3_ESM.txt]

((mtu__Rv0728c:0.79264	(sme__SMc01622:0.71274	(bsu__BSU18560:0.94897	kpn__KPN_00636:0.53533)0.393:0.12695)0.646:0.10431)0.995:0.27717	((sme__SMc02045:0.81260	dvu__DVU0339:0.79395)0.962:0.23951	(pam__PANA_2952:0.57557	(sme__SMa1347:0.15334	ret__RHE_PF00379:0.17996)1.000:0.79874)0.137:0.17347)0.844:0.15781	((ret__RHE_CH01024:1.31241	(((((cac__CA_C0089:0.50743	lpn__lpg0242:0.61450)0.999:0.35566	((O66939_AQUAE---aae__aq_727:0.55850	emi__Emin_1013:0.74590)0.987:0.30749	((tr_B0LUZ5_B0LUZ5_CHLRE:0.62774	(((Q8RG11_FUSNN---fnu__FN0511:0.38755	bth__BT_1575:0.32755)0.987:0.16260	(fjo__Fjoh_1917:0.36499	ddi__DDB_G0281101:0.66330)0.561:0.09847)0.934:0.09000	((((zmo__ZMO1237:0.49950	(vch__VCA0192:0.37977	((ype__YPO2329:0.10333	(pam__PANA_2011:0.11783	(kpn__KPN_01449:0.07467	(Q8Z780_SALTI---sty__STY1422:0.02431	(LDHD_ECOLI---eco__b1380:0.00345	tr_X7PKE1_X7PKE1_ECOLX:0.00055)0.983:0.03736)0.856:0.03127)0.985:0.06956)0.913:0.05050)0.984:0.09319	(hin__HI0085:0.20207	nma__NMA1944:0.16338)0.931:0.07167)0.861:0.07142)0.999:0.22399)0.224:0.03978	ang__ANI_1_2932014:0.64791)0.884:0.05190	((ava__Ava_2660:0.00964	ana__alr0058:0.01374)0.998:0.19280	(syn__slr1556:0.24102	cyt__cce_1601:0.29846)0.988:0.14245)0.992:0.14569)0.810:0.03793	((pti__PHATRDRAFT_bd1469:0.60397	sco__SCO2118:0.61867)0.788:0.18038	(mxa__MXAN_7165:0.36050	(bma__BMA2050:0.21996	(Q9I530_PSEAE---pae__PA0927:0.22600	rso__RSc3131:0.15262)0.895:0.04083)0.999:0.21276)0.953:0.10214)0.172:0.02445)0.944:0.08420)0.930:0.11069)0.988:0.22765	(lme__LEUM_0373:1.11123	((cac__CA_C2691:0.66652	(cac__CA_C1543:0.44578	(sco__SCO3594:0.25247	(efa__EF2295:0.25061	sp_Q05709_VANH_ENTFC:0.18947)0.991:0.19463)1.000:0.43089)0.452:0.13130)0.965:0.21712	((fnu__FN0487:0.25955	tr_D2RJU7_D2RJU7_ACIFV:0.29732)1.000:0.54892	(((tr_Q03CR3_Q03CR3_LACC3:0.00926	sp_P17584_DHD2_LACPA:0.00117)1.000:0.70993
((((((sp_G0SGU4_FDH_CHATD:0.07968237301326901167	ang__ANI_1_76134:0.04782250111976459744)100:0.09255544994021422389	(FDH1_YEAST---sce__YOR388C:0.17928817702563842884	(tr_A0A0A1EQY0_A0A0A1EQY0_CANBO:0.01492982554231186629	sp_O13437_FDH_CANBO:0.00829931375370649392)100:0.15465964940204232625)88:0.05230125391063519813)96:0.10111369994348334833	((osa__4341070:0.05507392859003196195	osa__4341069:0.01679399987708530065)100:0.07249128367268051210	FDH_ARATH---ath__AT5G14780:0.05166368964729348146)100:0.23131891401760909521)74:0.08133271700081641520	(sau__SA0171:0.26311837058865761296	(((kcr__Kcr_0175:0.65339946274014371053	((sso__SSO3187:0.58012759859947082841	(Q8ZXP5_PYRAE---pai__PAE1175:0.47151760569627704234	tr_Q9HJV5_Q9HJV5_THEAC:0.55192380043741284812)46:0.10638997553938904506)100:0.44893150371892082129	(((bme__BMEI1939:0.37178235599305703429	(Q92T34_RHIME---sme__SMc02828:0.16869270499814167930	(Q2KDT2_RHIEC---ret__RHE_CH00179:0.04248671480880011897	tr_C1JH53_C1JH53_RHIET:0.05977764450928646500)100:0.22638327203791250297)100:0.24878506549505191581)100:0.31799502874501572869	((tr_Q3IWN8_Q3IWN8_RHOS4:0.43262309403258569773	zmo__ZMO1883:0.37582127876112786380)100:0.33042292761488079034	(((((kpn__KPN_02979:0.01084146900994214895	tr_B5XVG7_B5XVG7_KLEP3:0.00000100000050002909)100:0.37853379894511679504	bpe__BP0283:0.46555621812907038715)78:0.10932915046697064265	nve__NEMVE_v1g226049:0.48463105742474443804)78:0.16412019102255029357	((bpe__BP2304:0.31341320173299069829	((pam__PANA_1555:0.20149932471890899532	(GHRA_ECOLI---eco__b1033:0.08521155129142557461	(kpn__KPN_01056:0.12537041559912676103	(sp_Q8ZQ30_GHRA_SALTY:0.00000100000050002909	sty__STY1172:0.00516296126968098477)100:0.08309349650448630276)66:0.05161655597822532859)100:0.18619163501145213901)100:0.19898083341702263449	rso__RSc0262:0.29240140969980144003)86:0.10459682070276710153)100:0.23542868912255654479	tr_A7IIH0_A7IIH0_XANP2:0.41343939251088124287)52:0.09749043416241258420)57:0.05912460244950374505	(pam__PANA_2406:0.38162379398680451592	(ret__RHE_PF00336:0.12043611029135969925	sme__SMa1838:0.06367536602446124960)100:0.28009722066794079387)100:0.18428172897880998327)68:0.11153339399582297420)45:0.11935430289454983244)100:0.32660980036813813676	((dra__DR_1701:0.73373246825781535119	(sco__SCO5510:0.25069589376120826607	sco__SCO7119:0.35130036549899035236)100:0.28569921191309677333)95:0.26792652054715676568	(((((tr_A4SIK7_A4SIK7_AERS4:0.28141002311101820377	vch__VC0267:0.55422679781380612685)95:0.18830904932852202127	(pae__PA1296:0.63524002358479525476	gka__GK0387:0.66049717886321290816)10:0.09053467923247721094)64:0.16936654966621275675	((cgl__NCgl2273:0.47771436003926959213	cgl__NCgl0069:0.36160568863338826695)100:0.43337161891593867225	(blo__BL0038:0.56603195976041320581	lla__L51032:0.59078579351258531105)97:0.17970554572324010101)69:0.09513034158690177045)23:0.06300152681938697707	((cac__CA_C0365:0.72604709776980447256	(sau__SA1679:0.54806361094978672810	lmo__lmo1684:0.49104791700814426347)78:0.12738263824065448881)52:0.09953273076336986713	(efa__EF2901:0.43350077174447593231	(lme__LEUM_1318:0.64863722118120292759
((((((((((lme__LEUM_0373:0.66816	(((((tr_D2RJU7_D2RJU7_ACIFV:0.25775	fnu__FN0487:0.22362)100:0.29399	((sp_P17584_DHD2_LACPA:0.00322	tr_Q03CR3_Q03CR3_LACC3:0.00583)100:0.44915	((sp_P26298_LDHD_LACPE:0.01171	LDHD_LACPL---lpl__lp_2057:-0.00566)100:0.31467	((sp_P51011_LDHD_LEUMC:0.02712	lme__LEUM_1756:0.02249)100:0.21923	(sp_P30901_LDHD_LACHE:0.09332	sp_P26297_LDHD_LACDA:0.06656)100:0.15042)100:0.09952)100:0.12758)85:0.07365)40:0.03146	(((spy__SPy_1170:0.35923	sau__SA2312:0.40001)81:0.04213	sau__SA2346:0.38572)99:0.10441	tpa__TP_0037:0.43022)87:0.09650)26:0.02044	((lme__LEUM_2043:0.55092	(tr_C4VLM6_C4VLM6_9LACO:0.19847	tr_Q1GAA2_Q1GAA2_LACDA:0.24049)100:0.25795)70:0.05042	(lme__LEUM_1837:0.43020	(tr_A0A0M3KL04_A0A0M3KL04_9BACL:0.23435	lpl__lp_0874:0.30994)88:0.06270)100:0.15283)34:0.01758)69:0.05813	((cac__CA_C2691:0.45816	cac__CA_C1543:0.40275)95:0.10327	(sco__SCO3594:0.27249	(sp_Q05709_VANH_ENTFC:0.19967	efa__EF2295:0.19034)96:0.05984)99:0.16834)84:0.10662)58:0.03178)46:0.04878	(((sco__SCO2118:0.41477	(mxa__MXAN_7165:0.25220	(bma__BMA2050:0.14613	(rso__RSc3131:0.14292	Q9I530_PSEAE---pae__PA0927:0.14205)67:0.02816)99:0.10284)83:0.05652)38:0.03281	(((pti__PHATRDRAFT_bd1469:0.38161	((ddi__DDB_G0281101:0.47350	((fjo__Fjoh_1917:0.31988	((cyt__cce_1601:0.20923	syn__slr1556:0.20441)93:0.03654	(ana__alr0058:0.00851	ava__Ava_2660:0.01225)100:0.21217)94:0.05635)78:0.04270	(vch__VCA0192:0.26137	(((ype__YPO2329:0.10737	pam__PANA_2011:0.10197)49:0.00670	(kpn__KPN_01449:0.04827	((tr_X7PKE1_X7PKE1_ECOLX:0.00208	LDHD_ECOLI---eco__b1380:0.00096)100:0.02950	Q8Z780_SALTI---sty__STY1422:0.02372)100:0.03292)99:0.03810)99:0.06635	(nma__NMA1944:0.15399	hin__HI0085:0.14126)62:0.01904)97:0.04229)100:0.11113)68:0.03210)13:0.00521	(bth__BT_1575:0.26127	Q8RG11_FUSNN---fnu__FN0511:0.30159)90:0.06716)51:0.03893)27:0.03862	zmo__ZMO1237:0.40752)16:0.00528
[truncated: 379 more columns]
