# Supplementary material for: Classification, substrate specificity and structural features of D-2-hydroxyacid dehydrogenases: 2HADH knowledgebase
Source: BMC Evol Biol. 2018 Dec 22;18:199. doi: 10.1186/s12862-018-1309-8 (PMC6303947; doi:10.1186/s12862-018-1309-8)
Supplement: Supplementary file 4 — Table S1. Kinetic parameters for 2HADHs and prominent substrates described in the literature. (XLSX 503 kb) [file 12862_2018_1309_MOESM4_ESM.xlsx]

## Sheet: Sheet 1 - Table S1_ Kinetic par
Table S1: Kinetic parameters for 2HADHs and prominent substrates described in the literature.
UniProt ID	Clade	Substrate	Best	Parameter type	Value	Descriptive value	Unit	Conditions	Reference
2KGR_GLUOX	GHRB	2-keto-D-gluconate	Yes	kcat	48	None	1/s	saturating concentration of NADPH	PMID:20676631
2KGR_GLUOX	GHRB	2-keto-D-gluconate	Yes	kcat/Km	9300	None	1/M/s	saturating concentration of NADPH	PMID:20676631
2KGR_GLUOX	GHRB	2-keto-D-gluconate	Yes	Km	5.2	None	mM	saturating concentration of NADPH	PMID:20676631
2KGR_GLUOX	GHRB	2-keto-L-gulonate	No	activity	20	None	U/mg	saturating concentration of NADPH	PMID:20676631
B0LUZ5_CHLRE	LDHD	pyruvate	Yes	kcat/Km	260000	None	1/M/s	saturating concentration of NADH	PMID:26574578
B0LUZ5_CHLRE	LDHD	pyruvate	Yes	Km	1.5	None	mM	saturating concentration of NADH	PMID:26574578
B0LUZ5_CHLRE	LDHD	lactate	No	kcat/Km	150	None	1/M/s	saturating concentration of NADH	PMID:26574578
B0LUZ5_CHLRE	LDHD	glyoxylate	No	kcat/Km	1000	None	1/M/s	saturating concentration of NADH	PMID:26574578
B0LUZ5_CHLRE	LDHD	glyoxylate	No	Km	62	None	mM	saturating concentration of NADH	PMID:26574578
B0LUZ5_CHLRE	LDHD	lactate	No	Km	70	None	mM	saturating concentration of NADH	PMID:26574578
C1JH53_RHIET	GHRA	glyoxylate	Yes	kcat	1.4	None	1/s	saturating concentration of NADH	PMID:17693143
C1JH53_RHIET	GHRA	glyoxylate	Yes	kcat/Km	540	None	1/s/M	saturating concentration of NADH	PMID:17693143
C1JH53_RHIET	GHRA	glyoxylate	Yes	Km	2.5	None	mM	saturating concentration of NADH	PMID:17693143
C1JH53_RHIET	GHRA	hydroxypyruvate	No	kcat	0.25	None	1/s	saturating concentration of NADH	PMID:17693143
C1JH53_RHIET	GHRA	phenylpyruvate	No	kcat	0.37	None	1/s	saturating concentration of NADH	PMID:17693143
C1JH53_RHIET	GHRA	2-ketobutyrate	No	kcat	0.5	None	1/s	saturating concentration of NADH	PMID:17693143
C1JH53_RHIET	GHRA	2-ketobutyrate	No	kcat/Km	13	None	1/s/M	saturating concentration of NADH	PMID:17693143
C1JH53_RHIET	GHRA	hydroxypyruvate	No	kcat/Km	37	None	1/s/M	saturating concentration of NADH	PMID:17693143
C1JH53_RHIET	GHRA	phenylpyruvate	No	kcat/Km	470	None	1/s/M	saturating concentration of NADH	PMID:17693143
C1JH53_RHIET	GHRA	phenylpyruvate	No	Km	0.8	None	mM	saturating concentration of NADH	PMID:17693143
C1JH53_RHIET	GHRA	hydroxypyruvate	No	Km	6.8	None	mM	saturating concentration of NADH	PMID:17693143
C1JH53_RHIET	GHRA	2-ketobutyrate	No	Km	40	None	mM	saturating concentration of NADH	PMID:17693143
CTBP1_HUMAN	CTBP	2-keto-3-methylthiobutyrate	Yes	kcat/Km	5300	None	1/M/s	saturating concentration of NADH	PMID:17157814
CTBP1_HUMAN	CTBP	2-keto-3-methylthiobutyrate	Yes	Km	0.1	None	mM	saturating concentration of NADH	PMID:17157814
CTBP1_HUMAN	CTBP	3-phosphohydroxypyruvate	No	kcat/Km	8.4	None	1/M/s	saturating concentration of NADH	PMID:17157814
CTBP1_HUMAN	CTBP	2-keto-D-gluconate	No	kcat/Km	12	None	1/M/s	saturating concentration of NADH	PMID:17157814
CTBP1_HUMAN	CTBP	oxaloacetate	No	kcat/Km	19	None	1/M/s	saturating concentration of NADH	PMID:17157814
CTBP1_HUMAN	CTBP	2-ketoglutarate	No	kcat/Km	49	None	1/M/s	saturating concentration of NADH	PMID:17157814
CTBP1_HUMAN	CTBP	pyruvate	No	kcat/Km	65	None	1/M/s	saturating concentration of NADH	PMID:17157814
CTBP1_HUMAN	CTBP	2-ketovalerate	No	kcat/Km	100	None	1/M/s	saturating concentration of NADH	PMID:17157814
CTBP1_HUMAN	CTBP	2-ketoisocaproate	No	kcat/Km	230	None	1/M/s	saturating concentration of NADH	PMID:17157814
CTBP1_HUMAN	CTBP	phenylpyruvate	No	kcat/Km	270	None	1/M/s	saturating concentration of NADH	PMID:17157814
CTBP1_HUMAN	CTBP	glyoxylate	No	kcat/Km	280	None	1/M/s	saturating concentration of NADH	PMID:17157814
CTBP1_HUMAN	CTBP	2-ketocaproate	No	kcat/Km	680	None	1/M/s	saturating concentration of NADH	PMID:17157814
DDH_HALMT	DDH	2-ketobutyrate	Yes	activity	2.1	None	U/mg	saturating concentration of NADPH	PMID:17049749
DDH_HALMT	DDH	2-ketobutyrate	Yes	Km	13	None	mM	saturating concentration of NADPH	PMID:17049749
DDH_HALMT	DDH	pyruvate	No	activity	0.8	None	U/mg	saturating concentration of NADPH	PMID:17049749
DDH_HALMT	DDH	2-ketoisocaproate	No	activity	1.5	None	U/mg	saturating concentration of NADPH	PMID:17049749
DDH_HALMT	DDH	2-keto-3-methylvalerate	No	activity	1.7	None	U/mg	saturating concentration of NADPH	PMID:17049749
DDH_HALMT	DDH	2-keto-3-methylvalerate	No	Km	1.3	None	mM	saturating concentration of NADPH	PMID:17049749
DDH_HALMT	DDH	2-ketoisocaproate	No	Km	3.8	None	mM	saturating concentration of NADPH	PMID:17049749
DDH_HALMT	DDH	pyruvate	No	Km	22	None	mM	saturating concentration of NADPH	PMID:17049749
DHD2_LACPA	LDHD	2-ketoisocaproate	Yes	activity	110	None	U/mg	saturating concentration of NADH	DOI:10.1007/BF00252354; URL: http://link.springer.com/article/10.1007/BF00252354
DHD2_LACPA	LDHD	2-ketoisocaproate	Yes	Km	0.06	None	mM	saturating concentration of NADH	DOI:10.1007/BF00252354; URL: http://link.springer.com/article/10.1007/BF00252354
DHD2_LACPA	LDHD	2-ketocaproate	No	Km	0.11	None	mM	saturating concentration of NADH	DOI:10.1007/BF00252354; URL: http://link.springer.com/article/10.1007/BF00252354
DHD2_LACPA	LDHD	2-ketovalerate	No	Km	0.11	None	mM	saturating concentration of NADH	DOI:10.1007/BF00252354; URL: http://link.springer.com/article/10.1007/BF00252354
DHD2_LACPA	LDHD	phenylpyruvate	No	Km	0.15	None	mM	saturating concentration of NADH	DOI:10.1007/BF00252354; URL: http://link.springer.com/article/10.1007/BF00252354
DHD2_LACPA	LDHD	2-ketooctanoate	No	Km	0.31	None	mM	saturating concentration of NADH	DOI:10.1007/BF00252354; URL: http://link.springer.com/article/10.1007/BF00252354
DHD2_LACPA	LDHD	mercaptopyruvate	No	Km	0.4	None	mM	saturating concentration of NADH	DOI:10.1007/BF00252354; URL: http://link.springer.com/article/10.1007/BF00252354
DHD2_LACPA	LDHD	2-keto-4-methylmercaptobutyrate	No	Km	0.62	None	mM	saturating concentration of NADH	DOI:10.1007/BF00252354; URL: http://link.springer.com/article/10.1007/BF00252354
DHD2_LACPA	LDHD	2-ketobutyrate	No	Km	1.7	None	mM	saturating concentration of NADH	DOI:10.1007/BF00252354; URL: http://link.springer.com/article/10.1007/BF00252354
DHD2_LACPA	LDHD	2-keto-3-methylvalerate	No	Km	2.2	None	mM	saturating concentration of NADH	DOI:10.1007/BF00252354; URL: http://link.springer.com/article/10.1007/BF00252354
DHD2_LACPA	LDHD	2-keto-3-methylbutyrate	No	Km	4.8	None	mM	saturating concentration of NADH	DOI:10.1007/BF00252354; URL: http://link.springer.com/article/10.1007/BF00252354
DHGY_CUCSA	GHRB	hydroxypyruvate	Yes	Km	0.062	None	mM	saturating concentration of NADH	PMID:16663015
DHGY_CUCSA	GHRB	glyoxylate	No	Km	5.7	None	mM	saturating concentration of NADH	PMID:16663015
DHGY_HYPME	GHRB	hydroxypyruvate	Yes	Km	0.18	None	mM	saturating concentration of NADH	PMID:3830156
DHGY_HYPME	GHRB	pyruvate	No	activity	None	not active	None	saturating concentration of NADH	PMID:3830156
DHGY_HYPME	GHRB	glyoxylate	No	Km	11	None	mM	saturating concentration of NADH	PMID:3830156
DHGY_METEA	GHRC	hydroxypyruvate	Yes	Km	0.1	None	mM	saturating concentration of NADH	PMID:1657886
DHGY_METEA	GHRC	glycolate	No	activity	None	not active	None	saturating concentration of NAD+	PMID:1657886
DHGY_METEA	GHRC	glyoxylate	No	Km	1.5	None	mM	saturating concentration of NADH	PMID:1657886
DHGY_METEA	GHRC	glycerate	No	Km	2.6	None	mM	saturating concentration of NAD+	PMID:1657886
F1T2J9_9ASCO	GHRB	phenylpyruvate	Yes	kcat	150	None	1/s	saturating concentration of NADPH	PMID:21672638
F1T2J9_9ASCO	GHRB	phenylpyruvate	Yes	kcat/Km	380000	None	1/M/s	saturating concentration of NADPH	PMID:21672638
F1T2J9_9ASCO	GHRB	phenylpyruvate	Yes	Km	0.4	None	mM	saturating concentration of NADPH	PMID:21672638
F1T2J9_9ASCO	GHRB	benzylformate	No	activity	None	weak	None	saturating concentration of NADPH	PMID:21672638
F1T2J9_9ASCO	GHRB	oxaloacetate	No	activity	None	weak	None	saturating concentration of NADPH	PMID:21672638
F1T2J9_9ASCO	GHRB	pyruvate	No	activity	None	weak	None	saturating concentration of NADPH	PMID:21672638
F1T2J9_9ASCO	GHRB	hydroxypyruvate	No	kcat	9.1	None	1/s	saturating concentration of NADPH	PMID:21672638
F1T2J9_9ASCO	GHRB	glyoxylate	No	kcat	19	None	1/s	saturating concentration of NADPH	PMID:21672638
F1T2J9_9ASCO	GHRB	4-hydroxyphenylpyruvate	No	kcat	73	None	1/s	saturating concentration of NADPH	PMID:21672638
F1T2J9_9ASCO	GHRB	hydroxypyruvate	No	kcat/Km	2600	None	1/M/s	saturating concentration of NADPH	PMID:21672638
F1T2J9_9ASCO	GHRB	glyoxylate	No	kcat/Km	10000	None	1/M/s	saturating concentration of NADPH	PMID:21672638
F1T2J9_9ASCO	GHRB	4-hydroxyphenylpyruvate	No	kcat/Km	110000	None	1/M/s	saturating concentration of NADPH	PMID:21672638
F1T2J9_9ASCO	GHRB	4-hydroxyphenylpyruvate	No	Km	0.64	None	mM	saturating concentration of NADPH	PMID:21672638
F1T2J9_9ASCO	GHRB	hydroxypyruvate	No	Km	3.5	None	mM	saturating concentration of NADPH	PMID:21672638
F1T2J9_9ASCO	GHRB	glyoxylate	No	Km	19	None	mM	saturating concentration of NADPH	PMID:21672638
FDH_ARATH	FDH	formate	No	Km	1.4	None	1/s	saturating concentration of NAD+	DOI:10.1016/S0176-1617(00)80186-8
FDH_CANBO	FDH	formate	Yes	kcat	5.6	None	1/s	saturating concentration of NAD+	PMID:27100912
FDH_CANBO	FDH	formate	Yes	kcat/Km	1400	None	1/M/s	saturating concentration of NAD+	PMID:27100912
FDH_CANBO	FDH	formate	Yes	Km	4	None	mM	saturating concentration of NAD+	PMID:27100912
FDH_CHATD	FDH	formate	Yes	kcat	0.8	None	1/s	saturating concentration of NAD+	DOI:10.1016/j.molcatb.2015.09.014
FDH_CHATD	FDH	formate	Yes	kcat/Km	150	None	1/M/s	saturating concentration of NAD+	DOI:10.1016/j.molcatb.2015.09.014
FDH_CHATD	FDH	formate	Yes	Km	5.2	None	mM	saturating concentration of NAD+	DOI:10.1016/j.molcatb.2015.09.014
FDH_PSESR	FDH	formate	Yes	kcat	10	None	1/s	saturating concentration of NAD+	PMID:8484798
FDH_PSESR	FDH	formate	Yes	kcat/Km	1400	None	1/M/s	saturating concentration of NAD+	PMID:8484798
FDH_PSESR	FDH	formate	Yes	Km	7	None	mM	saturating concentration of NAD+	PMID:8484798
FDH1_YEAST	FDH	formate	Yes	kcat	6.5	None	1/s	saturating concentration of NAD+	PMID:12144528
FDH1_YEAST	FDH	formate	Yes	kcat/Km	1200	None	1/M/s	saturating concentration of NAD+	PMID:12144528
FDH1_YEAST	FDH	formate	Yes	Km	5.5	None	mM	saturating concentration of NAD+	PMID:12144528
GHRA_ECOLI	GHRA	glyoxylate	Yes	kcat	71	None	1/s	saturating concentration of NADPH	PMID:11237876
GHRA_ECOLI	GHRA	glyoxylate	Yes	kcat/Km	120000	None	1/s/M	saturating concentration of NADPH	PMID:11237876
GHRA_ECOLI	GHRA	glyoxylate	Yes	Km	0.6	None	mM	saturating concentration of NADPH	PMID:11237876
GHRA_ECOLI	GHRA	hydroxypyruvate	No	kcat	12	None	1/s	saturating concentration of NADPH	PMID:11237876
GHRA_ECOLI	GHRA	hydroxypyruvate	No	kcat/Km	12000	None	1/s/M	saturating concentration of NADPH	PMID:11237876
GHRA_ECOLI	GHRA	hydroxypyruvate	No	Km	1	None	mM	saturating concentration of NADPH	PMID:11237876
GHRB_ECOLI	GHRB	hydroxypyruvate	Yes	kcat	73	None	1/s	saturating concentration of NADPH	PMID:11237876
GHRB_ECOLI	GHRB	hydroxypyruvate	Yes	kcat/Km	100000	None	1/s/M	saturating concentration of NADPH	PMID:11237876
GHRB_ECOLI	GHRB	hydroxypyruvate	Yes	Km	0.7	None	mM	saturating concentration of NADPH	PMID:11237876
GHRB_ECOLI	GHRB	2-oxo-D-gluconate	No	kcat	41	None	1/s	saturating concentration of NADPH	PMID:11237876
GHRB_ECOLI	GHRB	glyoxylate	No	kcat	200	None	1/s	saturating concentration of NADPH	PMID:11237876
GHRB_ECOLI	GHRB	2-oxo-D-gluconate	No	kcat/Km	27000	None	1/s/M	saturating concentration of NADPH	PMID:11237876
GHRB_ECOLI	GHRB	glyoxylate	No	kcat/Km	31000	None	1/s/M	saturating concentration of NADPH	PMID:11237876
GHRB_ECOLI	GHRB	2-oxo-D-gluconate	No	Km	1.5	None	mM	saturating concentration of NADPH	PMID:11237876
GHRB_ECOLI	GHRB	glyoxylate	No	Km	6.6	None	mM	saturating concentration of NADPH	PMID:11237876
GOR1_YEAST	GHRB	glyoxylate	Yes	activity	230	None	nkat/mg	saturating concentration of NADPH	PMID:19681174
GOR1_YEAST	GHRB	hydroxypyruvate	No	activity	37	None	nkat/mg	saturating concentration of NADPH	PMID:19681174
GOR1_YEAST	GHRB	2-hydroxyisocaproate	No	activity	None	weak	None	saturating concentration of NADP+	PMID:19681174
GRHPR_HUMAN	GHRB	hydroxypyruvate	Yes	kcat	38	None	1/s	saturating concentration of NADPH	PMID:16198644
GRHPR_HUMAN	GHRB	hydroxypyruvate	Yes	kcat/Km	660000	None	1/M/s	saturating concentration of NADPH	PMID:16198644
GRHPR_HUMAN	GHRB	hydroxypyruvate	Yes	Km	0.058	None	mM	saturating concentration of NADPH	PMID:16198644
GRHPR_HUMAN	GHRB	pyruvate	No	activity	None	not active	None	saturating concentration of NADH	PMID:16198644
GRHPR_HUMAN	GHRB	glyoxylate	No	kcat	27	None	1/s	saturating concentration of NADPH	PMID:16198644
GRHPR_HUMAN	GHRB	glyoxylate	No	kcat/Km	110000	None	1/M/s	saturating concentration of NADPH	PMID:16198644
GRHPR_HUMAN	GHRB	glyoxylate	No	Km	0.24	None	mM	saturating concentration of NADPH	PMID:16198644
GYAR_PYRHO	GHRB	hydroxypyruvate	Yes	kcat	11	None	1/s	saturating concentration of NADH	PMID:17327673
GYAR_PYRHO	GHRB	hydroxypyruvate	Yes	kcat/Km	730000	None	1/M/s	saturating concentration of NADH	PMID:17327673
GYAR_PYRHO	GHRB	hydroxypyruvate	Yes	Km	0.015	None	mM	saturating concentration of NADH	PMID:17327673
GYAR_PYRHO	GHRB	glyoxylate	No	kcat	4.1	None	1/s	saturating concentration of NADH	PMID:17327673
GYAR_PYRHO	GHRB	glyoxylate	No	kcat/Km	320000	None	1/M/s	saturating concentration of NADH	PMID:17327673
GYAR_PYRHO	GHRB	glyoxylate	No	Km	0.013	None	mM	saturating concentration of NADH	PMID:17327673
GYAR_THELN	GHRB	glyoxylate	Yes	Km	0.73	None	mM	saturating concentration of NADH	PMID:11532010
GYAR_THELN	GHRB	glycolate	No	activity	None	not active	None	saturating concentration of NAD+	PMID:11532010
GYAR_THELN	GHRB	malate	No	activity	None	not active	None	saturating concentration of NAD+	PMID:11532010
GYAR_THELN	GHRB	methyglyoxal	No	activity	None	not active	None	saturating concentration of NADH	PMID:11532010
GYAR_THELN	GHRB	oxaloacetate	No	activity	None	not active	None	saturating concentration of NADH	PMID:11532010
GYAR_THELN	GHRB	phenylpyruvate	No	activity	None	weak	None	saturating concentration of NADH	PMID:11532010
GYAR_THELN	GHRB	pyruvate	No	activity	None	weak	None	saturating concentration of NADH	PMID:11532010
GYAR_THELN	GHRB	hydroxypyruvate	No	Km	1.3	None	mM	saturating concentration of NADH	PMID:11532010
HPPR_PLESU	GHRB	3,4-dihydroxyphenylpyruvate	Yes	activity	1200	None	ukat/kg	saturating concentration of NADPH	PMID:15284489
HPPR_PLESU	GHRB	phenylpyruvate	No	activity	22	None	ukat/kg	saturating concentration of NADPH	PMID:15284489
HPPR_PLESU	GHRB	4-hydroxyphenylpyruvate	No	activity	690	None	ukat/kg	saturating concentration of NADPH	PMID:15284489
HPR1_ARATH	GHRB	hydroxypyruvate	Yes	activity	220	None	umol/min/mg	saturating concentration of NADH	PMID:18952776
HPR1_ARATH	GHRB	glyoxylate	No	activity	6.4	None	umol/min/mg	saturating concentration of NADH	PMID:18952776
HPR2_ARATH	GHRB	hydroxypyruvate	Yes	activity	5.5	None	umol/min/mg	saturating concentration of NADPH	PMID:18952776
HPR2_ARATH	GHRB	glyoxylate	No	activity	4.6	None	umol/min/mg	saturating concentration of NADPH	PMID:18952776
HPR3_ARATH	GHRB	glyoxylate	Yes	activity	2.3	None	umol/min/mg	saturating concentration of NADPH	PMID:21205613
HPR3_ARATH	GHRB	hydroxypyruvate	No	activity	1.2	None	umol/min/mg	saturating concentration of NADPH	PMID:21205613
LDHD_ECOLI	LDHD	pyruvate	Yes	Km	2	None	mM	saturating concentration of NADH	PMID:6393891
LDHD_ECOLI	LDHD	pyruvate	Yes	Km	5	None	mM	saturating concentration of NADH	PMID:4297266
LDHD_ECOLI	LDHD	pyruvate	Yes	Vmax	460	None	umol/min/mg	saturating concentration of NADH	PMID:4297266
LDHD_LACDA	LDHD	pyruvate	Yes	kcat	1700	None	1/s	saturating concentration of NADPH	PMID:1569100
LDHD_LACDA	LDHD	pyruvate	Yes	kcat/Km	1100000	None	1/M/s	saturating concentration of NADPH	PMID:1569100
LDHD_LACDA	LDHD	pyruvate	Yes	Km	1.6	None	mM	saturating concentration of NADPH	PMID:1569100
LDHD_LACDA	LDHD	phenylpyruvate	No	activity	None	weak	None	saturating concentration of NADPH	PMID:1569100
LDHD_LACDA	LDHD	2-ketobutyrate	No	kcat	100	None	1/s	saturating concentration of NADPH	PMID:1569100
LDHD_LACDA	LDHD	lactate	No	kcat	150	None	1/s	saturating concentration of NADPH	PMID:1569100
LDHD_LACDA	LDHD	bromopyruvate	No	kcat	550	None	1/s	saturating concentration of NADPH	PMID:1569100
LDHD_LACDA	LDHD	glyoxylate	No	kcat	860	None	1/s	saturating concentration of NADPH	PMID:1569100
LDHD_LACDA	LDHD	oxaloacetate	No	kcat	1200	None	1/s	saturating concentration of NADPH	PMID:1569100
LDHD_LACDA	LDHD	lactate	No	kcat/Km	1100	None	1/M/s	saturating concentration of NADPH	PMID:1569100
LDHD_LACDA	LDHD	2-ketobutyrate	No	kcat/Km	8000	None	1/M/s	saturating concentration of NADPH	PMID:1569100
LDHD_LACDA	LDHD	glyoxylate	No	kcat/Km	86000	None	1/M/s	saturating concentration of NADPH	PMID:1569100
LDHD_LACDA	LDHD	bromopyruvate	No	kcat/Km	91000	None	1/M/s	saturating concentration of NADPH	PMID:1569100
LDHD_LACDA	LDHD	oxaloacetate	No	kcat/Km	130000	None	1/M/s	saturating concentration of NADPH	PMID:1569100
LDHD_LACDA	LDHD	bromopyruvate	No	Km	6	None	mM	saturating concentration of NADPH	PMID:1569100
LDHD_LACDA	LDHD	oxaloacetate	No	Km	9	None	mM	saturating concentration of NADPH	PMID:1569100
LDHD_LACDA	LDHD	glyoxylate	No	Km	10	None	mM	saturating concentration of NADPH	PMID:1569100
LDHD_LACDA	LDHD	2-ketobutyrate	No	Km	13	None	mM	saturating concentration of NADPH	PMID:1569100
LDHD_LACDA	LDHD	lactate	No	Km	130	None	mM	saturating concentration of NADPH	PMID:1569100
LDHD_LACPE	LDHD	pyruvate	Yes	kcat	320	None	1/s	saturating concentration of NADH	PMID:12897026
LDHD_LACPE	LDHD	pyruvate	Yes	kcat/Km	2700000	None	1/M/s	saturating concentration of NADH	PMID:12897026
LDHD_LACPE	LDHD	pyruvate	Yes	Km	0.12	None	mM	saturating concentration of NADH	PMID:12897026
LDHD_LACPE	LDHD	2-ketoisovalerate	No	kcat	5.5	None	1/s	saturating concentration of NADH	PMID:12897026
LDHD_LACPE	LDHD	2-ketovalerate	No	kcat	5.7	None	1/s	saturating concentration of NADH	PMID:12897026
LDHD_LACPE	LDHD	2-ketoisocaproate	No	kcat	11	None	1/s	saturating concentration of NADH	PMID:12897026
LDHD_LACPE	LDHD	2-ketocaproate	No	kcat	13	None	1/s	saturating concentration of NADH	PMID:12897026
LDHD_LACPE	LDHD	phenylpyruvate	No	kcat	40	None	1/s	saturating concentration of NADH	PMID:12897026
LDHD_LACPE	LDHD	2-ketobutyrate	No	kcat	120	None	1/s	saturating concentration of NADH	PMID:12897026
LDHD_LACPE	LDHD	hydroxypyruvate	No	kcat	260	None	1/s	saturating concentration of NADH	PMID:12897026
LDHD_LACPE	LDHD	2-ketoisovalerate	No	kcat/Km	200	None	1/M/s	saturating concentration of NADH	PMID:12897026
LDHD_LACPE	LDHD	2-ketovalerate	No	kcat/Km	340	None	1/M/s	saturating concentration of NADH	PMID:12897026
LDHD_LACPE	LDHD	2-ketoisocaproate	No	kcat/Km	360	None	1/M/s	saturating concentration of NADH	PMID:12897026
LDHD_LACPE	LDHD	2-ketocaproate	No	kcat/Km	640	None	1/M/s	saturating concentration of NADH	PMID:12897026
LDHD_LACPE	LDHD	2-ketobutyrate	No	kcat/Km	15000	None	1/M/s	saturating concentration of NADH	PMID:12897026
LDHD_LACPE	LDHD	phenylpyruvate	No	kcat/Km	50000	None	1/M/s	saturating concentration of NADH	PMID:12897026
LDHD_LACPE	LDHD	hydroxypyruvate	No	kcat/Km	920000	None	1/M/s	saturating concentration of NADH	PMID:12897026
LDHD_LACPE	LDHD	hydroxypyruvate	No	Km	0.28	None	mM	saturating concentration of NADH	PMID:12897026
LDHD_LACPE	LDHD	phenylpyruvate	No	Km	0.8	None	mM	saturating concentration of NADH	PMID:12897026
LDHD_LACPE	LDHD	2-ketobutyrate	No	Km	8.1	None	mM	saturating concentration of NADH	PMID:12897026
LDHD_LACPE	LDHD	2-ketovalerate	No	Km	17	None	mM	saturating concentration of NADH	PMID:12897026
LDHD_LACPE	LDHD	2-ketocaproate	No	Km	21	None	mM	saturating concentration of NADH	PMID:12897026
LDHD_LACPE	LDHD	2-ketoisovalerate	No	Km	27	None	mM	saturating concentration of NADH	PMID:12897026
LDHD_LACPE	LDHD	2-ketoisocaproate	No	Km	31	None	mM	saturating concentration of NADH	PMID:12897026
LDHD_LACPL	LDHD	pyruvate	Yes	Km	1.2	None	mM	saturating concentration of NADH	PMID:1840590
LDHD_LACPL	LDHD	hydroxypyruvate	No	Km	2.9	None	mM	saturating concentration of NADH	PMID:1840590
LDHD_LACPL	LDHD	phenylpyruvate	No	Km	20	None	mM	saturating concentration of NADH	PMID:1840590
LDHD_LACPL	LDHD	2-ketobutyrate	No	Km	28	None	mM	saturating concentration of NADH	PMID:1840590
LDHD_LACPL	LDHD	2-ketocaproate	No	Km	40	None	mM	saturating concentration of NADH	PMID:1840590
LDHD_LACPL	LDHD	2-ketoisovalerate	No	Km	46	None	mM	saturating concentration of NADH	PMID:1840590
LDHD_LACPL	LDHD	2-ketovalerate	No	Km	62	None	mM	saturating concentration of NADH	PMID:1840590
LDHD_LACPL	LDHD	2-ketoisocaproate	No	Km	71	None	mM	saturating concentration of NADH	PMID:1840590
LDHD_LEUMC	LDHD	pyruvate	Yes	kcat/Km	22000000	None	1/M/s	saturating concentration of NADPH	PMID:1931965
LDHD_LEUMC	LDHD	pyruvate	Yes	Km	0.075	None	mM	saturating concentration of NADPH	PMID:1931965
LDHD_LEUMC	LDHD	2-ketobutyrate	No	kcat/Km	92000	None	1/M/s	saturating concentration of NADPH	PMID:1931965
LDHD_LEUMC	LDHD	phenylpyruvate	No	kcat/Km	100000	None	1/M/s	saturating concentration of NADPH	PMID:1931965
LDHD_LEUMC	LDHD	phenylpyruvate	No	Km	6.7	None	mM	saturating concentration of NADPH	PMID:1931965
LDHD_LEUMC	LDHD	2-ketobutyrate	No	Km	13	None	mM	saturating concentration of NADPH	PMID:1931965
PDXB_ECOLI	PDXB	4-phospho-D-erythronate	Yes	kcat	1.4	None	1/s	saturating concentration of NAD+	PMID:20831184
PDXB_ECOLI	PDXB	4-phospho-D-erythronate	Yes	kcat/Km	6700000	None	1/M/s	saturating concentration of NAD+	PMID:20831184
PDXB_ECOLI	PDXB	4-phospho-D-erythronate	Yes	Km	0.0029	None	mM	saturating concentration of NAD+	PMID:20831184
PDXB_ECOLI	PDXB	alpha-ketoglutarate	No	kcat	1	None	1/s	saturating concentration of NADH	PMID:20831184
PDXB_ECOLI	PDXB	oxaloacetate	No	kcat	1.1	None	1/s	saturating concentration of NADH	PMID:20831184
PDXB_ECOLI	PDXB	pyruvate	No	kcat	1.3	None	1/s	saturating concentration of NADH	PMID:20831184
PDXB_ECOLI	PDXB	pyruvate	No	kcat/Km	9900	None	1/M/s	saturating concentration of NADH	PMID:20831184
PDXB_ECOLI	PDXB	alpha-ketoglutarate	No	kcat/Km	11000	None	1/M/s	saturating concentration of NADH	PMID:20831184
PDXB_ECOLI	PDXB	oxaloacetate	No	kcat/Km	13000	None	1/M/s	saturating concentration of NADH	PMID:20831184
PDXB_ECOLI	PDXB	oxaloacetate	No	Km	0.086	None	mM	saturating concentration of NADH	PMID:20831184
PDXB_ECOLI	PDXB	pyruvate	No	Km	0.086	None	mM	saturating concentration of NADH	PMID:20831184
PDXB_ECOLI	PDXB	alpha-ketoglutarate	No	Km	0.093	None	mM	saturating concentration of NADH	PMID:20831184
PTXD_PSEST	GHRB	phosphonate	Yes	kcat	7.3	None	1/s	saturating concentration of NAD+	PMID:11278981
PTXD_PSEST	GHRB	phosphonate	Yes	kcat/Km	140000	None	1/M/s	saturating concentration of NAD+	PMID:11278981
PTXD_PSEST	GHRB	phosphonate	Yes	Km	0.053	None	mM	saturating concentration of NAD+	PMID:11278981
PTXD_PSEST	GHRB	2-hydroxyisocaproate	No	activity	None	not active	None	saturating concentration of NAD+	PMID:11278981
PTXD_PSEST	GHRB	acetate	No	activity	None	not active	None	saturating concentration of NADH	PMID:11278981
PTXD_PSEST	GHRB	arsenate	No	activity	None	not active	None	saturating concentration of NADH	PMID:11278981
PTXD_PSEST	GHRB	arsenite	No	activity	None	not active	None	saturating concentration of NAD+	PMID:11278981
PTXD_PSEST	GHRB	bicarbonate	No	activity	None	not active	None	saturating concentration of NADH	PMID:11278981
PTXD_PSEST	GHRB	formate	No	activity	None	not active	None	saturating concentration of NAD+	PMID:11278981
PTXD_PSEST	GHRB	glycerate	No	activity	None	not active	None	saturating concentration of NAD+	PMID:11278981
PTXD_PSEST	GHRB	glycerate	No	activity	None	not active	None	saturating concentration of NADH	PMID:11278981
PTXD_PSEST	GHRB	hydroxypyruvate	No	activity	None	weak	None	saturating concentration of NADH	PMID:11278981
PTXD_PSEST	GHRB	hypophosphite	No	activity	None	not active	None	saturating concentration of NAD+	PMID:11278981
PTXD_PSEST	GHRB	lactate	No	activity	None	not active	None	saturating concentration of NAD+	PMID:11278981
PTXD_PSEST	GHRB	methylphosphonate	No	activity	None	not active	None	saturating concentration of NAD+	PMID:11278981
PTXD_PSEST	GHRB	methylphosphonate	No	activity	None	not active	None	saturating concentration of NADH	PMID:11278981
PTXD_PSEST	GHRB	nitrate	No	activity	None	not active	None	saturating concentration of NADH	PMID:11278981
PTXD_PSEST	GHRB	nitrite	No	activity	None	not active	None	saturating concentration of NAD+	PMID:11278981
PTXD_PSEST	GHRB	phosphate	No	activity	None	not active	None	saturating concentration of NADH	PMID:11278981
PTXD_PSEST	GHRB	phosphoglycerate	No	activity	None	not active	None	saturating concentration of NAD+	PMID:11278981
PTXD_PSEST	GHRB	pyruvate	No	activity	None	not active	None	saturating concentration of NADH	PMID:11278981
PTXD_PSEST	GHRB	sulfate	No	activity	None	not active	None	saturating concentration of NADH	PMID:11278981
PTXD_PSEST	GHRB	sulfite	No	activity	None	not active	None	saturating concentration of NAD+	PMID:11278981
Q03CR3_LACC3	LDHD	phenylpyruvate	Yes	kcat	990	None	1/s	saturating concentration of NADH	URL:http://www.sciencedirect.com/science/article/pii/014102299290022G
Q03CR3_LACC3	LDHD	phenylpyruvate	Yes	kcat/Km	4900000	None	1/M/s	saturating concentration of NADH	URL:http://www.sciencedirect.com/science/article/pii/014102299290022G
Q03CR3_LACC3	LDHD	phenylpyruvate	Yes	Km	0.2	None	mM	saturating concentration of NADH	URL:http://www.sciencedirect.com/science/article/pii/014102299290022G
Q03CR3_LACC3	LDHD	lactate	No	kcat	6.8	None	1/s	saturating concentration of NAD+	URL:http://www.sciencedirect.com/science/article/pii/014102299290022G
Q03CR3_LACC3	LDHD	pyruvate	No	kcat	130	None	1/s	saturating concentration of NADH	URL:http://www.sciencedirect.com/science/article/pii/014102299290022G
Q03CR3_LACC3	LDHD	2-oxohexanoate	No	kcat	140	None	1/s	saturating concentration of NADH	URL:http://www.sciencedirect.com/science/article/pii/014102299290022G
Q03CR3_LACC3	LDHD	2-oobutanoate	No	kcat	170	None	1/s	saturating concentration of NADH	URL:http://www.sciencedirect.com/science/article/pii/014102299290022G
Q03CR3_LACC3	LDHD	2-oxovalerate	No	kcat	200	None	1/s	saturating concentration of NADH	URL:http://www.sciencedirect.com/science/article/pii/014102299290022G
Q03CR3_LACC3	LDHD	4-hydroxyphenylpyruvate	No	kcat	790	None	1/s	saturating concentration of NADH	URL:http://www.sciencedirect.com/science/article/pii/014102299290022G
Q03CR3_LACC3	LDHD	lactate	No	kcat/Km	1200	None	1/M/s	saturating concentration of NAD+	URL:http://www.sciencedirect.com/science/article/pii/014102299290022G
Q03CR3_LACC3	LDHD	pyruvate	No	kcat/Km	1500	None	1/M/s	saturating concentration of NADH	URL:http://www.sciencedirect.com/science/article/pii/014102299290022G
Q03CR3_LACC3	LDHD	2-oxohexanoate	No	kcat/Km	1100000	None	1/M/s	saturating concentration of NADH	URL:http://www.sciencedirect.com/science/article/pii/014102299290022G
Q03CR3_LACC3	LDHD	4-hydroxyphenylpyruvate	No	kcat/Km	1300000	None	1/M/s	saturating concentration of NADH	URL:http://www.sciencedirect.com/science/article/pii/014102299290022G
Q03CR3_LACC3	LDHD	2-oxovalerate	No	kcat/Km	1600000	None	1/M/s	saturating concentration of NADH	URL:http://www.sciencedirect.com/science/article/pii/014102299290022G
Q03CR3_LACC3	LDHD	2-oxovalerate	No	Km	0.12	None	mM	saturating concentration of NADH	URL:http://www.sciencedirect.com/science/article/pii/014102299290022G
Q03CR3_LACC3	LDHD	2-oxohexanoate	No	Km	0.13	None	mM	saturating concentration of NADH	URL:http://www.sciencedirect.com/science/article/pii/014102299290022G
Q03CR3_LACC3	LDHD	4-hydroxyphenylpyruvate	No	Km	0.6	None	mM	saturating concentration of NADH	URL:http://www.sciencedirect.com/science/article/pii/014102299290022G
Q03CR3_LACC3	LDHD	2-ketobutyrate	No	Km	2.1	None	mM	saturating concentration of NADH	URL:http://www.sciencedirect.com/science/article/pii/014102299290022G
Q03CR3_LACC3	LDHD	lactate	No	Km	5.9	None	mM	saturating concentration of NAD+	URL:http://www.sciencedirect.com/science/article/pii/014102299290022G
Q03CR3_LACC3	LDHD	pyruvate	No	Km	86	None	mM	saturating concentration of NADH	URL:http://www.sciencedirect.com/science/article/pii/014102299290022G
Q7LLW9_RHOGR	GHRB	D-mandalate	Yes	kcat	78	None	1/s	saturating concentration of NAD+	PMID:25449542
Q7LLW9_RHOGR	GHRB	D-mandalate	Yes	kcat/Km	140	None	1/M/s	saturating concentration of NAD+	PMID:25449542
Q7LLW9_RHOGR	GHRB	D-mandalate	Yes	Km	0.32	None	mM	saturating concentration of NAD+	PMID:25449542
Q7LLW9_RHOGR	GHRB	phenylglyoxylate	No	Km	0.046	None	mM	saturating concentration of NADH	URL:http://mic.microbiologyresearch.org/content/journal/micro/10.1099/00221287-135-7-2035
SER33_YEAST	SERA	3-phosphoglycerate	Yes	activity	None	active		saturating concentration of NAD+	PMID:12525494
SERA_ECOLI	SERA	3-phosphoglycerate	Yes	kcat/Km	700000	None	1/M/s	saturating concentration of NAD+	PMID:15668250
SERA_ECOLI	SERA	3-phosphoglycerate	Yes	Km	0.04	None	mM	saturating concentration of NAD+	PMID:15668250
SERA_ECOLI	SERA	2-ketoglutarate	No	kcat/Km	30000	None	1/M/S	saturating concentration of NADH	PMID:15668250
SERA_ECOLI	SERA	2-ketoglutarate	No	Km	0.5	None	mM	saturating concentration of NADH	PMID:15668250
SERA_MYCTU	SERA	3-phosphoglycerate	Yes	kcat/Km	5600000	None	1/M/s	saturating concentration of NAD+	PMID:15668250
SERA_MYCTU	SERA	3-phosphoglycerate	Yes	Km	0.085	None	mM	saturating concentration of NAD+	PMID:15668250
SERA_YEAST	SERA	3-phosphoglycerate	Yes	activity	None	active		saturating concentration of NAD+	PMID:12525494
SERA1_ARATH	SERA	3-phosphoglycerate	Yes	kcat/Km	130000	None	1/M/s	saturating concentration of NAD+	PMID:24368794
SERA2_ARATH	SERA	3-phosphoglycerate	Yes	kcat	150	None	1/s	saturating concentration of NAD+	PMID:24368794
SERA2_ARATH	SERA	3-phosphoglycerate	Yes	kcat/Km	150000	None	1/M/s	saturating concentration of NAD+	PMID:24368794
SERA2_ARATH	SERA	3-phosphoglycerate	Yes	Km	0.9	None	mM	saturating concentration of NAD+	PMID:24368794
SERA3_ARATH	SERA	3-phosphoglycerate	Yes	kcat	140	None	1/s	saturating concentration of NAD+	PMID:24368794
SERA3_ARATH	SERA	3-phosphoglycerate	Yes	kcat/Km	140000	None	1/M/s	saturating concentration of NAD+	PMID:24368794
SERA3_ARATH	SERA	3-phosphoglycerate	Yes	Km	1	None	mM	saturating concentration of NAD+	PMID:24368794
SLCC_CHRSD	SERA	sulfolactate	Yes	Km	7	None	mM	saturating concentration of NAD+	PMID:20007648
SLCC_CHRSD	SERA	3-phosphoglycerate	No	activity	None	not active	None	saturating concentration of NAD+	PMID:20007648
SLCC_CHRSD	SERA	lactate	No	activity	None	not active	None	saturating concentration of NAD+	PMID:20007648
SLCC_CHRSD	SERA	malate	No	activity	None	not active	None	saturating concentration of NAD+	PMID:20007648
SLCC_CHRSD	SERA	oxaloacetate	No	activity	None	not active	None	saturating concentration of NADH	PMID:20007648
SLCC_CHRSD	SERA	pyruvate	No	activity	None	not active	None	saturating concentration of NADH	PMID:20007648
SLCC_CHRSD	SERA	3-sulfopyruvate	No	Km	0.14	None	mM	saturating concentration of NADH	PMID:20007648
Q76KF5_ENTHI	SERA	3-phosphoglycerate	yes	Km	0.396	none	mM	saturating concentration of NAD+	PMID: 25294608
VANH_ENTFC	LDHD	pyruvate	Yes	kcat/Km	28000	None	1/M/s	saturating concentration of NADPH	PMID:1931965
VANH_ENTFC	LDHD	pyruvate	Yes	Km	1.5	None	mM	saturating concentration of NADPH	PMID:1931965
VANH_ENTFC	LDHD	2-ketoisovalerate	No	kcat/Km	35	None	1/M/s	saturating concentration of NADPH	PMID:1931965
VANH_ENTFC	LDHD	2-ketocaproate	No	kcat/Km	120	None	1/M/s	saturating concentration of NADPH	PMID:1931965
VANH_ENTFC	LDHD	2-ketoisocaproate	No	kcat/Km	170	None	1/M/s	saturating concentration of NADPH	PMID:1931965
VANH_ENTFC	LDHD	2-ketovalerate	No	kcat/Km	880	None	1/M/s	saturating concentration of NADPH	PMID:1931965
VANH_ENTFC	LDHD	2-ketobutyrate	No	kcat/Km	14000	None	1/M/s	saturating concentration of NADPH	PMID:1931965
VANH_ENTFC	LDHD	2-ketobutyrate	No	Km	2.6	None	mM	saturating concentration of NADPH	PMID:1931965
VANH_ENTFC	LDHD	2-ketocaproate	No	Km	20	None	mM	saturating concentration of NADPH	PMID:1931965
VANH_ENTFC	LDHD	2-ketoisocaproate	No	Km	31	None	mM	saturating concentration of NADPH	PMID:1931965
VANH_ENTFC	LDHD	2-ketovalerate	No	Km	40	None	mM	saturating concentration of NADPH	PMID:1931965
VANH_ENTFC	LDHD	2-ketoisovalerate	No	Km	None	weak	None	saturating concentration of NADPH	PMID:1931965
VANH_ENTFC	LDHD	phenylpyruvate	No	Km	None	weak	None	saturating concentration of NADPH	PMID:1931965
