# Supplementary material for: Classification, substrate specificity and structural features of D-2-hydroxyacid dehydrogenases: 2HADH knowledgebase
Source: BMC Evol Biol. 2018 Dec 22;18:199. doi: 10.1186/s12862-018-1309-8 (PMC6303947; doi:10.1186/s12862-018-1309-8)
Supplement: Supplementary file 6 — Table S2. Table of 2HADHs of known crystal structure. (XLSX 495 kb) [file 12862_2018_1309_MOESM6_ESM.xlsx]

## Sheet: Sheet 1 - Table S2_ Table of 2H
Table S2: Table of 2HADHs of known crystal structure.
PDB ID	PMID	Clade	Organism	UniProt ID	Ligands (in the ligand-binding site)	Year	Resolution
4LCE	24657618	CTBP	Homo sapiens	CTBP1_HUMAN	NAD, 4-methylthio-2-oxobutyric acid	2013	2.38
1MX3	12419229	CTBP	Homo sapiens	CTBP1_HUMAN	NAD, acetic acid	2002	1.95
2OME		CTBP	Homo sapiens	CTBP2_HUMAN	NAD	2007	2.8
4LCJ	24657618	CTBP	Homo sapiens	CTBP2_HUMAN	NAD, 4-methylthio-2-oxobutyric acid	2013	2.86
4U6Q	25636004	CTBP	Homo sapiens	CTBP1_HUMAN	NAD, 2-(hydroxyimino)-3-phenylpropanoic acid	2014	2.3
4U6S	25636004	CTBP	Homo sapiens	CTBP1_HUMAN	NAD, 3-phenylpyruvic acid	2014	2.1
1HKU	12805226	CTBP	Rattus norvegicus	CTBP1_RAT	NAD, formic acid	2003	2.3
1HL3	12805226	CTBP	Rattus norvegicus	CTBP1_RAT	NAD	2003	3.1
2HU2	16940172	CTBP	Rattus norvegicus	Q6AZ26_RAT	NAD, formic acid	2006	2.85
3GA0	19351597	CTBP	Rattus norvegicus	CTBP1_RAT	Formic acid	2009	3.4
5MHA		DDH	Haloferax mediterranei	DDH_HALMT	NADPH, 2-ketohexanoic acid, 2-hydroxyhexanoic acid	2018	1.57
5MH5		DDH	Haloferax mediterranei	DDH_HALMT	NADP, 2-ketohexanoic acid	2018	1.4
5MH6		DDH	Haloferax mediterranei	DDH_HALMT	NAD, 2-ketohexanoic acid	2018	1.35
3N7U		FDH	Arabidopsis thaliana	FDH_ARATH	NAD, azide ion	2010	2
3JTM		FDH	Arabidopsis thaliana	FDH_ARATH	-	2009	1.3
3NAQ		FDH	Arabidopsis thaliana	FDH_ARATH	-	2010	1.7
5DN9	27100912	FDH	Candida boidinii	A0A0A1EQY0_CANBO	NAD, azide ion	2015	1.5
2FSS	17525463	FDH	Candida boidinii	FDH_CANBO	-	2006	1.7
2J6I	17525463	FDH	Candida boidinii	FDH_CANBO	-	2006	1.55
5DNA	27100912	FDH	Candida boidinii	A0A0A1EQY0_CANBO	-	2015	1.75
4XYB	26104866	FDH	Granulicella mallensis	G8NVB5_GRAMM	NADP, azide ion	2015	1.38
4XYE	26104866	FDH	Granulicella mallensis	G8NVB5_GRAMM	NAD	2015	1.8
4XYG	26104866	FDH	Granulicella mallensis	G8NVB5_GRAMM	-	2015	1.7
2GSD	19966418	FDH	Moraxella sp	O08375_MORSP	NAD, azide ion	2006	1.95
3FN4	19966418	FDH	Moraxella sp	O08375_MORSP	-	2008	1.96
2GO1		FDH	Pseudomonas sp	FDH_PSESR	-	2006	2.1
2GUG		FDH	Pseudomonas sp	FDH_PSESR	Formic acid	2006	2.28
2NAC	8114093	FDH	Pseudomonas sp	FDH_PSESR	-	1994	1.8
2NAD	8114093	FDH	Pseudomonas sp	FDH_PSESR	NAD, azide ion	1994	2.05
3WR5		FDH	Thiobacillus sp	Q76EB7_9PROT	NAD	2014	2.14
4N18		GHRA	Klebsiella pneumoniae	B5XVG7_KLEP3	-	2013	1.97
5TSD		GHRA	Rhizobium etli	Q2KDT2_RHIEC	NADP, oxalic acid	2016	1.9
5BQF		GHRA	Rhizobium etli	Q2KDT2_RHIEC	NADP, tartaric acid	2015	1.45
4XCV		GHRA	Rhizobium etli	Q2KDT2_RHIEC	NADP	2014	1.4
4WEQ		GHRA	Rhizobium meliloti	Q92T34_RHIME	NADP, sulfate ion	2014	2
4Z0P		GHRA	Rhizobium meliloti	Q92T34_RHIME	NADP, oxalic acid	2015	1.7
5UNN		GHRA	Rhizobium meliloti	Q92T34_RHIME	-	2017	2
4ZQB		GHRA	Rhodobacter sphaeroides	Q3IWN8_RHOS4	NADP, sulfate ion	2015	1.85
5C5I		GHRA	Rhodobacter sphaeroides	Q3IWN8_RHOS4	-	2015	2.2
3KBO		GHRA	Salmonella typhimurium	GHRA_SALTY	NADP	2009	2.14
3PP8		GHRA	Salmonella typhimurium	GHRA_SALTY	-	2010	2.1
5VG6		GHRA	Xanthobacter autotrophicus	A7IIH0_XANP2	NADP, 2-(N-morpholino)-ethanesulfonic acid (MES)	2017	2.2
4XA8		GHRA	Xanthobacter autotrophicus	A7IIH0_XANP2	-	2014	1.9
2GCG	16756993	GHRB	Homo sapiens	GRHPR_HUMAN	NADP; 2,3-dihydroxypropanoic acid	2006	2.2
2H1S		GHRB	Homo sapiens	GRHPR_HUMAN	-	2006	2.45
2Q50	17850744	GHRB	Homo sapiens	GRHPR_HUMAN	-	2007	2.45
2WWR	16756993	GHRB	Homo sapiens	GRHPR_HUMAN	-	2009	2.82
1GDH	8120891	GHRB	Hyphomicrobium methylovorum	DHGY_HYPME	-	1993	2.4
4LSW	24068509	GHRB	Ketogulonicigenium vulgare	E3F052_KETVY	-	2013	1.64
3WNV	24835102	GHRB	Paecilomyces sp.	A0A0B4J185_9EURO	-	2013	1.75
3BA1	20445235	GHRB	Plectranthus scutellarioides	HPPR_PLESU	-	2007	1.47
3BAZ	20445235	GHRB	Plectranthus scutellarioides	HPPR_PLESU	NADP	2007	2.2
4G2N		GHRB	Polaromonas sp.	Q120R1_POLSJ	-	2012	1.7
4E5K	22564171	GHRB	Pseudomonas stutzeri	PTXD_PSEST	NAD, sulfite ion	2012	1.95
4E5M	22564171	GHRB	Pseudomonas stutzeri	PTXD_PSEST	NADP	2012	1.85
4E5N	22564171	GHRB	Pseudomonas stutzeri	PTXD_PSEST	NAD	2012	1.7
4E5P	22564171	GHRB	Pseudomonas stutzeri	PTXD_PSEST	NAD	2012	1.9
4EBF	22564171	GHRB	Pseudomonas stutzeri	PTXD_PSEST	NAD	2012	2.3
4NU5	24498026	GHRB	Pseudomonas stutzeri	PTXD_PSEST	NAD	2013	2.35
4NU6	24498026	GHRB	Pseudomonas stutzeri	PTXD_PSEST	NAD, sulfate ion	2013	2.65
5AOV	26865263	GHRB	Pyrococcus furiosus	GYAR_PYRFU	NADP, glyoxylic acid	2015	1.4
2DBQ	17327673	GHRB	Pyrococcus horikoshii	GYAR_PYRHO	NADP, sulfate ion	2005	1.7
2DBR	17327673	GHRB	Pyrococcus horikoshii	GYAR_PYRHO	NADP, sulfate ion	2005	2.61
2DBZ	17327673	GHRB	Pyrococcus horikoshii	GYAR_PYRHO	NADP, sulfate ion	2005	2.45
5AOW	26865263	GHRB	Pyrococcus yayanosii	F8AEA4_PYRYC	NADP; 2,3-dihydroxypropanoic acid	2015	2
5V7N		GHRB	Rhizobium meliloti	Q92LZ4_RHIME	NADP, 2-keto-D-gluconic acid	2017	1.75
4DGS		GHRB	Rhizobium meliloti	Q931A1_RHIME	-	2012	2.5
5J23		GHRB	Rhizobium meliloti	Q92LZ4_RHIME	2′-monophosphoadenosine-5′-diphosphoribose (A2R)	2016	2.3
5UOG		GHRB	Rhizobium meliloti	Q92LZ4_RHIME	-	2017	2.4
5V6Q		GHRB	Rhizobium meliloti	Q92LZ4_RHIME	NADP, malonic acid	2017	1.95
5V72		GHRB	Rhizobium meliloti	Q92LZ4_RHIME	-	2017	2.1
5V7G		GHRB	Rhizobium meliloti	Q92LZ4_RHIME	NADP, oxalate ion	2017	1.75
2W2L		GHRB	Rhodotorula graminis	Q7LLW9_RHOGR	NAD, sulfate ion	2008	2.5
2W2K		GHRB	Rhodotorula graminis	Q7LLW9_RHOGR	-	2008	1.85
2CUK		GHRB	Thermus thermophilus	Q5SMG6_THET8	-	2005	2
5TX7		GHRC	Desulfovibrio vulgaris	Q72C72_DESVH	-	2016	2.51
1XDW	15634349	LDHD	Acidaminococcus fermentans	-	-	2004	1.98
4ZGS	26574578	LDHD	Chlamydomonas reinhardtii	B0LUZ5_CHLRE	NAD	2015	2.46
3WX0		LDHD	Escherichia coli	LDHD_ECOLI	-	2014	3.3
3WWY		LDHD	Fusobacterium nucleatum subsp	Q8RG11_FUSNN	-	2014	2.5
1J49	12054772	LDHD	Lactobacillus delbrueckii subsp	LDHD_LACDA	NAD	2001	2.2
1J4A	12054772	LDHD	Lactobacillus delbrueckii subsp	LDHD_LACDA	-	2001	1.9
2YQ4	23110853	LDHD	Lactobacillus delbrueckii subsp	Q1GAA2_LACDA	-	2012	3.45
2YQ5	23110853	LDHD	Lactobacillus delbrueckii subsp	Q1GAA2_LACDA	NAD	2012	2.75
2DLD		LDHD	Lactobacillus helveticus	LDHD_LACHE	NAD, oxamic acid	1995	2.7
4PRK	24794195	LDHD	Lactobacillus jensenii	-	-	2014	2.13
4PRL	24794195	LDHD	Lactobacillus jensenii	-	NAD	2014	2.6
1DXY	9126843	LDHD	Lactobacillus paracasei	DHD2_LACPA	NAD, 2-oxo-4-methylpentanoic acid	1996	1.86
3WWZ		LDHD	Pseudomonas aeruginosa	Q9I530_PSEAE	-	2014	2
4CUK		LDHD	Salmonella typhi	Q8Z780_SALTI	NAD	2014	2.18
4CUJ		LDHD	Salmonella typhi	Q8Z780_SALTI	-	2014	1.88
4XKJ		LDHD	Sporolactobacillus inulinus CASD	A0A0M3KL04_9BACL	NAD	2015	3.15
2O4C	17217963	PDXB	Pseudomonas aeruginosa	PDXB_PSEAE	NAD, tartaric acid	2006	2.3
3OET		PDXB	Salmonella typhimurium	PDXB_SALTY	NAD	2010	2.36
5DT9		PDXB	Vibrio cholerae serotype O1	PDXB_VIBCH	NAD	2015	2.66
4NJO	25294608	SERA	Entamoeba histolytica	Q76KF5_ENTHI	NAD, formic acid	2013	2.22
4NFY	25294608	SERA	Entamoeba histolytica	Q76KF5_ENTHI	-	2013	2.45
4NJM	25294608	SERA	Entamoeba histolytica	Q76KF5_ENTHI	3-phosphoglyceric acid	2013	1.79
1YBA	15823035	SERA	Escherichia coli	SERA_ECOLI	NAD, 2-oxoglutaric acid	2004	2.24
1PSD	7719856	SERA	Escherichia coli	SERA_ECOLI	NAD	1995	2.75
1SC6	15035616	SERA	Escherichia coli	SERA_ECOLI	NAD	2004	2.09
2P9C	17459882	SERA	Escherichia coli	SERA_ECOLI	NAD	2007	2.46
2P9E	17459882	SERA	Escherichia coli	SERA_ECOLI	NAD	2007	2.6
2P9G	17459882	SERA	Escherichia coli	SERA_ECOLI	NAD	2007	2.8
2PA3	17459882	SERA	Escherichia coli	SERA_ECOLI	NAD	2007	2.74
2G76		SERA	Homo sapiens	SERA_HUMAN	NAD, malate ion	2006	1.7
5N53	27564259	SERA	Homo sapiens	SERA_HUMAN	(3-chloranyl-4-methoxy-phenyl)ethanamide (8NB)	2017	1.48
1YGY	15668249	SERA	Mycobacterium tuberculosis	SERA_MYCTU	-	2005	2.3
3DC2	18627175	SERA	Mycobacterium tuberculosis	SERA_MYCTU	-	2008	2.7
3DDN	18627175	SERA	Mycobacterium tuberculosis	SERA_MYCTU	-	2008	2.4
1WWK		SERA	Pyrococcus horikoshii	O50095_PYRHO	NAD	2005	1.9
2EKL		SERA	Sulfolobus tokodaii	Q972A9_SULTO	NAD	2007	1.77
3GG9		X10	Ralstonia solanacearum	Q8Y3G4_RALSO	-	2009	1.9
4S1V		X10	Vibrio cholerae serotype O1	A0A0H2UKZ7_VIBC3	-	2015	2.1
2D0I		X12	Pyrococcus horikoshii	O58256_PYRHO	-	2005	1.95
4HY3		X13	Rhizobium etli	Q2K273_RHIEC	-	2012	2.8
1QP8		X4	Pyrobaculum aerophilum	Q8ZXP5_PYRAE	NADP	1999	2.8
3GVX		X4	Thermoplasma acidophilum	Q9HJV5_THEAC	-	2009	2.2
3HG7		X6	Aeromonas salmonicida	A4SIK7_AERS4	-	2009	1.8
3EVT		X7	Lactobacillus plantarum	F9URQ7_LACPL	-	2008	2.2
3KB6	20054113	X9	Aquifex aeolicus	O66939_AQUAE	NAD, lactic acid	2009	2.12
