# Supplementary material for: Classification, substrate specificity and structural features of D-2-hydroxyacid dehydrogenases: 2HADH knowledgebase
Source: BMC Evol Biol. 2018 Dec 22;18:199. doi: 10.1186/s12862-018-1309-8 (PMC6303947; doi:10.1186/s12862-018-1309-8)
Supplement: Supplementary file 9 — Data file S2. List of KEGG organisms with completely sequenced genomes used for protein sequence searches. (TXT 8 kb) [file 12862_2018_1309_MOESM9_ESM.txt]

# Eukaryotes
## Animals
### Vertebrates
#### Mammals
T01001	hsa	T01001	Homo sapiens (human)
T01002	mmu	T01002	Mus musculus (mouse)
T01008	bta	T01008	Bos taurus (cow)
#### Birds
T01006	gga	T01006	Gallus gallus (chicken)
#### Amphibians
T01010	xla	T01010	Xenopus laevis (African clawed frog)
#### Fishes
T01004	dre	T01004	Danio rerio (zebrafish)
### Arthropods
#### Insects
T00030	dme	T00030	Drosophila melanogaster (fruit fly)
### Nematodes
T00019(1998)	cel	T00019	Caenorhabditis elegans (nematode)
### Cnidarians
T01037	nve	T01037	Nematostella vectensis (sea anemone)
## Plants
### Eudicots
#### Mustard family
T00041	ath	T00041	Arabidopsis thaliana (thale cress)
### Monocots
#### Grass family
T01015	osa	T01015	Oryza sativa japonica (Japanese rice) (RefSeq)
## Fungi
### Ascomycetes
#### Saccharomycetes
T00005(1997)	sce	T00005	Saccharomyces cerevisiae (budding yeast)
#### Eurotiomycetes
T01030	ang	T01030	Aspergillus niger
## Protists
### Amoebozoa
#### Dictyostelium
T00245	ddi	T00245	Dictyostelium discoideum (cellular slime mold)
### Alveolates
#### Apicomplexans
T00095(2002)	pfa	T00095	Plasmodium falciparum 3D7
### Stramenopiles
#### Diatoms
T01075	pti	T01075	Phaeodactylum tricornutum
### Euglenozoa
#### Kinetoplasts
T01013	tbr	T01013	Trypanosoma brucei
### Diplomonads
T01047	gla	T01047	Giardia lamblia
# Prokaryotes
## Bacteria
### Gammaproteobacteria - Enterobacteria
#### Escherichia
T00007(1997)	eco	T00007	Escherichia coli K-12 MG1655
#### Salmonella
T00064(2001)	sty	T00064	Salmonella enterica subsp. enterica serovar Typhi CT18
#### Yersinia
T00063(2001)	ype	T00063	Yersinia pestis CO92 (biovar Orientalis)
#### Buchnera
T00036(2000)	buc	T00036	Buchnera aphidicola APS (Acyrthosiphon pisum)
#### Sodalis
T00316(2006)	sgl	T00316	Sodalis glossinidius (Glossina spp.)
#### Klebsiella
T00566(2007)	kpn	T00566	Klebsiella pneumoniae subsp. pneumoniae MGH 78578
#### Pantoea
T01195(2010)	pam	T01195	Pantoea ananatis LMG 20103
### Gammaproteobacteria - Others
#### Haemophilus
T00001(1995)	hin	T00001	Haemophilus influenzae Rd KW20 (serotype d)
#### Xanthomonas
T00083(2002)	xcc	T00083	Xanthomonas campestris pv. campestris ATCC 33913
#### Vibrio
T00034(2000)	vch	T00034	Vibrio cholerae O1 biovar El Tor N16961
#### Pseudomonas
T00035(2000)	pae	T00035	Pseudomonas aeruginosa PAO1
#### Acinetobacter
T00486(2007)	acb	T00486	Acinetobacter baumannii ATCC 17978
#### Legionella
T00199(2004)	lpn	T00199	Legionella pneumophila subsp. pneumophila Philadelphia 1
### Betaproteobacteria
#### Neisseria
T00031(2000)	nma	T00031	Neisseria meningitidis Z2491 (serogroup A)
#### Ralstonia
T00071(2001)	rso	T00071	Ralstonia solanacearum GMI1000
#### Burkholderia
T00204(2004)	bma	T00204	Burkholderia mallei ATCC 23344
#### Bordetella
T00139(2003)	bpe	T00139	Bordetella pertussis Tohama I
### Epsilonproteobacteria
#### Helicobacter
T00008(1997)	hpy	T00008	Helicobacter pylori 26695
#### Campylobacter
T00026(2000)	cje	T00026	Campylobacter jejuni subsp. jejuni NCTC 11168 = ATCC 700819
### Deltaproteobacteria
#### Geobacter
T00155(2003)	gsu	T00155	Geobacter sulfurreducens PCA
#### Desulfovibrio
T00171(2004)	dvu	T00171	Desulfovibrio vulgaris Hildenborough
#### Myxococcus
T00366(2006)	mxa	T00366	Myxococcus xanthus
### Alphaproteobacteria
#### Rickettsia
T00018(1998)	rpr	T00018	Rickettsia prowazekii Madrid E
#### Orientia
T00531(2007)	ots	T00531	Orientia tsutsugamushi Boryong
#### Wolbachia
T00160(2004)	wol	T00160	Wolbachia wMel (Drosophila melanogaster)
#### Anaplasma
T00216(2004)	ama	T00216	Anaplasma marginale St. Maries
#### Ehrlichia
T00224(2005)	eru	T00224	Ehrlichia ruminantium Welgevonden (South Africa)
#### Sinorhizobium
T00058(2001)	sme	T00058	Sinorhizobium meliloti 1021
#### Rhizobium
T00317(2006)	ret	T00317	Rhizobium etli CFN 42
#### Brucella
T00072(2002)	bme	T00072	Brucella melitensis bv. 1 16M
#### Bartonella
T00180(2004)	bhe	T00180	Bartonella henselae Houston-1
#### Hodgkinia
T00938(2009)	hci	T00938	Candidatus Hodgkinia cicadicola Dsem
#### Zymomonas
T00221(2004)	zmo	T00221	Zymomonas mobilis subsp. mobilis ZM4
#### Acetobacter
T00988(2009)	apt	T00988	Acetobacter pasteurianus IFO 3283-01
### Firmicutes - Bacilli
#### Bacillus
T00010(1997)	bsu	T00010	Bacillus subtilis subsp. subtilis 168
#### Geobacillus
T00217(2004)	gka	T00217	Geobacillus kaustophilus
#### Staphylococcus
T00051(2001)	sau	T00051	Staphylococcus aureus subsp. aureus N315 (MRSA/VSSA)
#### Listeria
T00066(2001)	lmo	T00066	Listeria monocytogenes EGD-e
#### Paenibacillus
T00977(2009)	pjd	T00977	Paenibacillus sp. JDR-2
#### Lactococcus
T00045(2001)	lla	T00045	Lactococcus lactis subsp. lactis Il1403
#### Streptococcus
T00050(2001)	spy	T00050	Streptococcus pyogenes SF370 (serotype M1)
#### Lactobacillus
T00115(2003)	lpl	T00115	Lactobacillus plantarum WCFS1
#### Enterococcus
T00123(2003)	efa	T00123	Enterococcus faecalis V583
#### Leuconostoc
T00411(2006)	lme	T00411	Leuconostoc mesenteroides subsp. mesenteroides ATCC 8293
### Firmicutes - Clostridia
#### Clostridium
T00056(2001)	cac	T00056	Clostridium acetobutylicum ATCC 824
#### Desulfitobacterium
T00333(2006)	dsy	T00333	Desulfitobacterium hafniense Y51
### Tenericutes
#### Mycoplasma
T00002(1995)	mge	T00002	Mycoplasma genitalium G37
#### Ureaplasma
T00040(2000)	uur	T00040	Ureaplasma parvum serovar 3 ATCC 700970
#### Phytoplasma
T00154(2003)	poy	T00154	Onion yellows phytoplasma OY-M
#### Mesoplasma
T00187(2004)	mfl	T00187	Mesoplasma florum L1
### Actinobacteria
#### Mycobacterium
T00015(1998)	mtu	T00015	Mycobacterium tuberculosis H37Rv
#### Corynebacterium
T00102(2002)	cgl	T00102	Corynebacterium glutamicum ATCC 13032 (Kyowa Hakko)
#### Streptomyces
T00085(2002)	sco	T00085	Streptomyces coelicolor
#### Propionibacterium
T00188(2004)	pac	T00188	Propionibacterium acnes KPA171202
#### Bifidobacterium
T00094(2002)	blo	T00094	Bifidobacterium longum NCC2705
### Chlamydiae
#### Chlamydia
T00017(1998)	ctr	T00017	Chlamydia trachomatis D/UW-3/CX
### Spirochaetes
#### Borrelia
T00012(1997)	bbu	T00012	Borrelia burgdorferi B31
#### Treponema
T00016(1998)	tpa	T00016	Treponema pallidum subsp. pallidum Nichols
### Elusimicrobia
#### Elusimicrobium
T00741(2008)	emi	T00741	Elusimicrobium minutum
### Fusobacteria
#### Fusobacterium
T00077(2002)	fnu	T00077	Fusobacterium nucleatum subsp. nucleatum ATCC 25586
### Cyanobacteria
#### Synechocystis
T00004(1996)	syn	T00004	Synechocystis sp. PCC 6803
#### Synechococcus
T00144(2003)	syw	T00144	Synechococcus sp. WH8102
#### Microcystis
T00647(2008)	mar	T00647	Microcystis aeruginosa
#### Cyanothece
T00686(2008)	cyt	T00686	Cyanothece sp. ATCC 51142
#### Nostoc
T00069(2001)	ana	T00069	Nostoc sp. PCC 7120
#### Anabaena
T00277(2005)	ava	T00277	Anabaena variabilis
#### Prochlorococcus
T00137(2003)	pma	T00137	Prochlorococcus marinus SS120
### Bacteroidetes
#### Bacteroides
T00122(2003)	bth	T00122	Bacteroides thetaiotaomicron
#### Prevotella
T01212(2010)	pru	T01212	Prevotella ruminicola
#### Flavobacterium
T00508(2007)	fjo	T00508	Flavobacterium johnsoniae
#### Sulcia
T00630(2007)	smg	T00630	Candidatus Sulcia muelleri GWSS
#### Blattabacterium
T00995(2009)	bbl	T00995	Blattabacterium Bge (Blattella germanica)
### Chlorobi
#### Chlorobaculum
T00088(2002)	cte	T00088	Chlorobium tepidum
T00725(2008)	cpc	T00725	Chlorobaculum parvum
#### Chlorobium
T00290(2005)	cch	T00290	Chlorobium chlorochromatii
### Chloroflexi
#### Dehalococcoides
T00223(2005)	det	T00223	Dehalococcoides mccartyi 195
### Deinococcus-Thermus
#### Deinococcus
T00025(1999)	dra	T00025	Deinococcus radiodurans
#### Thermus
T00170(2004)	tth	T00170	Thermus thermophilus HB27
### Aquificae
#### Aquifex
T00013(1998)	aae	T00013	Aquifex aeolicus
### Thermotogae
#### Thermotoga
T00022(1999)	tma	T00022	Thermotoga maritima MSB8
### Deferribacteres
#### Deferribacter
T01188(2010)	ddf	T01188	Deferribacter desulfuricans
### Nitrospirae
#### Thermodesulfovibrio
T00775(2008)	tye	T00775	Thermodesulfovibrio yellowstonii
## Archaea
### Euryarchaeota
#### Methanococcus
T00164(2004)	mmp	T00164	Methanococcus maripaludis S2
#### Archaeoglobus
T00011(1997)	afu	T00011	Archaeoglobus fulgidus DSM 4304
#### Haloarcula
T00211(2004)	hma	T00211	Haloarcula marismortui
#### Haloferax
T01200(2010)	hvo	T01200	Haloferax volcanii
#### Pyrococcus
T00014(1998)	pho	T00014	Pyrococcus horikoshii
#### Thermococcus
T00226(2005)	tko	T00226	Thermococcus kodakarensis
#### Sulfolobus
T00054(2001)	sso	T00054	Sulfolobus solfataricus P2
#### Pyrobaculum
T00073(2002)	pai	T00073	Pyrobaculum aerophilum
### Thaumarchaeota
#### Nitrosopumilus
T00626(2007)	nmr	T00626	Nitrosopumilus maritimus
### Nanoarchaeota
#### Nanoarchaeum
T00152(2003)	neq	T00152	Nanoarchaeum equitans
### Korarchaeota
#### Korarchaeum
T00668(2008)	kcr	T00668	Candidatus Korarchaeum cryptofilum
